# Supplementary material for: Metagenome-based characterization of the gut bacteriome, mycobiome, and virome in patients with chronic hepatitis B-related liver fibrosis
Source: Front Microbiol. 2024 Oct 25;15:1449090. doi: 10.3389/fmicb.2024.1449090 (PMC11543496; doi:10.3389/fmicb.2024.1449090)
Supplement: Supplementary file 1 [file Table_1.XLSX]

## Sheet: Table S1
Table S1| Comparison of the gut bacteriome of CHB-LF patients and healthy controls at the genus level.
Genus name	Avg. abundance in patients	Avg. abundance in controls	Fold change	LEFSE-LDA	Enriched in	pvalue	qvalue	Phylum	Class	Order	Family
Faecalibacterium	0.0954196	0.158746	1.66367	5.2007	HC	0.00555021	0.0181231	Firmicutes_A	Clostridia	Oscillospirales	Ruminococcaceae
Bacteroides	0.0158789	0.0630484	3.97059	4.79967	HC	0.000138715	0.000822015	Bacteroidota	Bacteroidia	Bacteroidales	Bacteroidaceae
Bacteroides_A	0.00270884	0.054691	20.1898	4.73792	HC	4.42126e-06	4.82182e-05	Bacteroidota	Bacteroidia	Bacteroidales	Bacteroidaceae
Bacteroides_B	0.00400736	0.0238717	5.95697	4.37788	HC	0.00122078	0.00488314	Bacteroidota	Bacteroidia	Bacteroidales	Bacteroidaceae
Roseburia	0.00780688	0.0229406	2.9385	4.3606	HC	0.000177108	0.00100014	Firmicutes_A	Clostridia	Lachnospirales	Lachnospiraceae
Blautia_A	0.131327	0.0218143	6.02021	5.11835	CHB	7.83662e-11	3.7632e-08	Firmicutes_A	Clostridia	Lachnospirales	Lachnospiraceae
Alistipes	0.00321938	0.0177721	5.52036	4.24974	HC	5.19041e-07	9.22667e-06	Bacteroidota	Bacteroidia	Bacteroidales	Rikenellaceae
Faecalicatena	0.0437209	0.0131109	3.33469	4.64069	CHB	0.000243533	0.00129884	Firmicutes_A	Clostridia	Lachnospirales	Lachnospiraceae
Prevotellamassilia	0.000549508	0.0109907	20.0009	4.04102	HC	1.48556e-06	2.04343e-05	Bacteroidota	Bacteroidia	Bacteroidales	Bacteroidaceae
Oscillospiraceae-CAG-83	0.00442708	0.00944117	2.1326	3.97503	HC	2.39377e-05	0.000194441	Firmicutes_A	Clostridia	Oscillospirales	Oscillospiraceae
Parabacteroides	0.00134537	0.00930188	6.91398	3.96857	HC	1.13569e-07	3.04e-06	Bacteroidota	Bacteroidia	Bacteroidales	Tannerellaceae
Dorea	0.0441381	0.00880863	5.01078	4.64481	CHB	6.61777e-08	2.26971e-06	Firmicutes_A	Clostridia	Lachnospirales	Lachnospiraceae
Oscillospiraceae-ER4	0.00149115	0.00819596	5.49639	3.9136	HC	6.69701e-06	6.84255e-05	Firmicutes_A	Clostridia	Oscillospirales	Oscillospiraceae
Clostridium_M	0.00368797	0.00761373	2.06448	3.8816	HC	0.00623076	0.0195588	Firmicutes_A	Clostridia	Lachnospirales	Lachnospiraceae
Fusicatenibacter	0.0187849	0.00744175	2.52426	4.27381	CHB	0.00182343	0.0068917	Firmicutes_A	Clostridia	Lachnospirales	Lachnospiraceae
Acetatifactor	0.00220033	0.00712954	3.24022	3.85306	HC	0.0102889	0.0295728	Firmicutes_A	Clostridia	Lachnospirales	Lachnospiraceae
Oscillospiraceae-CAG-103	0.00342614	0.00612078	1.7865	3.78681	HC	0.00194659	0.00713253	Firmicutes_A	Clostridia	Oscillospirales	Oscillospiraceae
Clostridium_Q	0.00300459	0.00582154	1.93755	3.76504	HC	0.00194659	0.00713253	Firmicutes_A	Clostridia	Lachnospirales	Lachnospiraceae
Oscillospiraceae-CAG-110	0.0024066	0.00558256	2.31969	3.74683	HC	0.00588179	0.018948	Firmicutes_A	Clostridia	Oscillospirales	Oscillospiraceae
Streptococcus	0.0237311	0.00556928	4.26108	4.37532	CHB	4.54579e-05	0.000316522	Firmicutes	Bacilli	Lactobacillales	Streptococcaceae
Oscillibacter	0.00114183	0.00462861	4.05368	3.66545	HC	6.2447e-09	4.27886e-07	Firmicutes_A	Clostridia	Oscillospirales	Oscillospiraceae
Anaerostipes	0.0153547	0.00393305	3.90402	4.18624	CHB	0.00251753	0.0088854	Firmicutes_A	Clostridia	Lachnospirales	Lachnospiraceae
Lachnospiraceae-CAG-81	0.00256099	0.00375623	1.46671	3.57475	HC	0.0114547	0.0321536	Firmicutes_A	Clostridia	Lachnospirales	Lachnospiraceae
Lachnospiraceae_unknown	0.00561986	0.00357453	1.5722	3.74973	CHB	0.00268192	0.0093284	Firmicutes_A	Clostridia	Lachnospirales	Lachnospiraceae
Blautia	0.00780518	0.00263004	2.96771	3.89238	CHB	4.54579e-05	0.000316522	Firmicutes_A	Clostridia	Lachnospirales	Lachnospiraceae
Eubacterium_I	0.00925359	0.00182547	5.06917	3.96631	CHB	4.42126e-06	4.82182e-05	Firmicutes_A	Clostridia	Lachnospirales	Lachnospiraceae
Erysipelatoclostridium	0.0246073	0.0016105	15.2793	4.39106	CHB	8.18582e-10	9.828e-08	Firmicutes	Bacilli	Erysipelotrichales	Erysipelatoclostridiaceae
Ruminococcus_A	0.0070135	0.00133539	5.25204	3.84593	CHB	0.00388615	0.0129538	Firmicutes_A	Clostridia	Lachnospirales	Lachnospiraceae
Monoglobales-CAG-41	0.00508805	0.00108236	4.70089	3.70655	CHB	1.63684e-05	0.000145778	Firmicutes_A	Clostridia	Monoglobales	UBA1381
Enterococcus_B	0.0058716	0.000135277	43.4041	3.76876	CHB	0.012734	0.034729	Firmicutes	Bacilli	Lactobacillales	Enterococcaceae
