# Supplementary material for: Metagenome-based characterization of the gut bacteriome, mycobiome, and virome in patients with chronic hepatitis B-related liver fibrosis
Source: Front Microbiol. 2024 Oct 25;15:1449090. doi: 10.3389/fmicb.2024.1449090 (PMC11543496; doi:10.3389/fmicb.2024.1449090)
Supplement: Supplementary file 2 [file Table_2.XLSX]

## Sheet: Table S2
Table S2| Comparison of the gut bacteriome of CHB-LF patients and healthy controls at the species level.
Species name	Avg. abundance in patients	Avg. abundance in controls	Fold change	LEFSE-LDA	Enriched in	pvalue	qvalue	Phylum	Class	Order	Family	Genus	Species
Anaerostipes hadrus GENOME147149	0.0129848	0.00312801	4.15113	4.11343	CHB	0.0120796	0.0332749	Firmicutes_A	Clostridia	Lachnospirales	Lachnospiraceae	Anaerostipes	Anaerostipes hadrus
Bacteroides fragilis_A GENOME001418	0.00569058	0.000351519	16.1885	3.75516	CHB	0.00268192	0.00910001	Bacteroidota	Bacteroidia	Bacteroidales	Bacteroidaceae	Bacteroides	Bacteroides fragilis_A
Blautia hansenii GENOME103765	0.0018176	0.000150642	12.0657	3.2595	CHB	1.98197e-05	0.00015708	Firmicutes_A	Clostridia	Lachnospirales	Lachnospiraceae	Blautia	Blautia hansenii
Blautia_A massiliensis GENOME000676	0.0108537	0.00107051	10.1389	4.03558	CHB	1.98197e-05	0.00015708	Firmicutes_A	Clostridia	Lachnospirales	Lachnospiraceae	Blautia_A	Blautia_A massiliensis
Blautia_A obeum_B GENOME001598	0.00348655	0.000769207	4.53265	3.5424	CHB	5.85427e-07	1.11384e-05	Firmicutes_A	Clostridia	Lachnospirales	Lachnospiraceae	Blautia_A	Blautia_A obeum_B
Blautia_A obeum GENOME001261	0.00586616	0.00147237	3.98417	3.76835	CHB	8.35495e-07	1.40943e-05	Firmicutes_A	Clostridia	Lachnospirales	Lachnospiraceae	Blautia_A	Blautia_A obeum
Blautia_A sp000285855 GENOME140411	0.00366213	0.000391738	9.34843	3.56373	CHB	2.65428e-10	1.05117e-07	Firmicutes_A	Clostridia	Lachnospirales	Lachnospiraceae	Blautia_A	Blautia_A sp000285855
Blautia_A sp000436615 GENOME140320	0.00322017	0.000997207	3.22919	3.50788	CHB	1.80173e-05	0.00014473	Firmicutes_A	Clostridia	Lachnospirales	Lachnospiraceae	Blautia_A	Blautia_A sp000436615
Blautia_A sp900066145 GENOME001159	0.00207421	0.000877551	2.36364	3.31685	CHB	8.38686e-05	0.000496721	Firmicutes_A	Clostridia	Lachnospirales	Lachnospiraceae	Blautia_A	Blautia_A sp900066145
Blautia_A sp900066165 GENOME000004	0.00724103	0.00127212	5.6921	3.8598	CHB	4.06875e-07	8.57221e-06	Firmicutes_A	Clostridia	Lachnospirales	Lachnospiraceae	Blautia_A	Blautia_A sp900066165
Blautia_A sp900066205 GENOME000131	0.00209002	0.000541009	3.86319	3.32015	CHB	1.32626e-06	1.99082e-05	Firmicutes_A	Clostridia	Lachnospirales	Lachnospiraceae	Blautia_A	Blautia_A sp900066205
Blautia_A sp900066335 GENOME001709	0.00735814	0.00235259	3.12768	3.86677	CHB	2.07753e-06	2.8615e-05	Firmicutes_A	Clostridia	Lachnospirales	Lachnospiraceae	Blautia_A	Blautia_A sp900066335
Blautia_A wexlerae GENOME096067	0.0276175	0.00461522	5.984	4.44118	CHB	7.42743e-07	1.30988e-05	Firmicutes_A	Clostridia	Lachnospirales	Lachnospiraceae	Blautia_A	Blautia_A wexlerae
Blautia_A GENOME001004	0.00220292	0.000477309	4.61528	3.343	CHB	2.12226e-08	1.4416e-06	Firmicutes_A	Clostridia	Lachnospirales	Lachnospiraceae	Blautia_A	Blautia_A_unknown
Blautia_A GENOME001147	0.0338312	0.00117734	28.7353	4.52932	CHB	1.46119e-10	6.9496e-08	Firmicutes_A	Clostridia	Lachnospirales	Lachnospiraceae	Blautia_A	Blautia_A_unknown
Blautia_A GENOME001270	0.00336777	0.000588061	5.72691	3.52734	CHB	1.17043e-09	2.3205e-07	Firmicutes_A	Clostridia	Lachnospirales	Lachnospiraceae	Blautia_A	Blautia_A_unknown
Blautia_A GENOME001295	0.00161359	0.000454163	3.55289	3.20779	CHB	3.2817e-08	1.69704e-06	Firmicutes_A	Clostridia	Lachnospirales	Lachnospiraceae	Blautia_A	Blautia_A_unknown
Blautia_A GENOME052918	0.00794922	0.00116897	6.80021	3.90032	CHB	1.29628e-07	3.72771e-06	Firmicutes_A	Clostridia	Lachnospirales	Lachnospiraceae	Blautia_A	Blautia_A_unknown
Blautia_A GENOME262105	0.00160307	0.000336384	4.76559	3.20495	CHB	2.8416e-08	1.57191e-06	Firmicutes_A	Clostridia	Lachnospirales	Lachnospiraceae	Blautia_A	Blautia_A_unknown
CAG-41 sp900066215 GENOME000136	0.00508805	0.00108236	4.70089	3.70655	CHB	1.63684e-05	0.000135528	Firmicutes_A	Clostridia	Monoglobales	UBA1381	CAG-41	CAG-41 sp900066215
Coprococcus_A catus GENOME103893	0.00206274	0.000715895	2.88134	3.31444	CHB	0.014885	0.0398496	Firmicutes_A	Clostridia	Lachnospirales	Lachnospiraceae	Coprococcus_A	Coprococcus_A catus
Dorea formicigenerans GENOME000706	0.00994966	0.0013439	7.40358	3.99781	CHB	5.44927e-06	5.84279e-05	Firmicutes_A	Clostridia	Lachnospirales	Lachnospiraceae	Dorea	Dorea formicigenerans
Dorea longicatena_B GENOME140235	0.0209772	0.00157383	13.3287	4.32175	CHB	2.47187e-07	5.76333e-06	Firmicutes_A	Clostridia	Lachnospirales	Lachnospiraceae	Dorea	Dorea longicatena_B
Dorea longicatena GENOME000149	0.00710203	0.00352874	2.01262	3.85138	CHB	0.00207718	0.00735667	Firmicutes_A	Clostridia	Lachnospirales	Lachnospiraceae	Dorea	Dorea longicatena
Dorea sp900066555 GENOME001213	0.00144218	0.000602976	2.39178	3.15902	CHB	0.0120796	0.0332749	Firmicutes_A	Clostridia	Lachnospirales	Lachnospiraceae	Dorea	Dorea sp900066555
Dorea GENOME192714	0.00138089	0.000179315	7.7009	3.14016	CHB	1.05445e-06	1.68851e-05	Firmicutes_A	Clostridia	Lachnospirales	Lachnospiraceae	Dorea	Dorea_unknown
Enterococcus_B faecium GENOME141586	0.00235741	3.24414e-05	72.6669	3.37244	CHB	0.00251753	0.0086336	Firmicutes	Bacilli	Lactobacillales	Enterococcaceae	Enterococcus_B	Enterococcus_B faecium
Erysipelatoclostridium ramosum GENOME096257	0.0050608	0.000213644	23.688	3.70422	CHB	2.58777e-06	3.4e-05	Firmicutes	Bacilli	Erysipelotrichales	Erysipelatoclostridiaceae	Erysipelatoclostridium	Erysipelatoclostridium ramosum
Erysipelatoclostridium sp000752095 GENOME000196	0.0138798	0.000705864	19.6636	4.14238	CHB	0.000926065	0.00373565	Firmicutes	Bacilli	Erysipelotrichales	Erysipelatoclostridiaceae	Erysipelatoclostridium	Erysipelatoclostridium sp000752095
Erysipelatoclostridium sp003024675 GENOME143156	0.00280116	0.000392063	7.14466	3.44734	CHB	0.0032343	0.0105882	Firmicutes	Bacilli	Erysipelotrichales	Erysipelatoclostridiaceae	Erysipelatoclostridium	Erysipelatoclostridium sp003024675
Erysipelatoclostridium GENOME022295	0.00203769	9.04847e-05	22.5197	3.30914	CHB	1.48607e-05	0.000124866	Firmicutes	Bacilli	Erysipelotrichales	Erysipelatoclostridiaceae	Erysipelatoclostridium	Erysipelatoclostridium_unknown
Eubacterium_I ramulus_A GENOME140233	0.00471722	0.000462378	10.2021	3.67369	CHB	4.15532e-05	0.000285326	Firmicutes_A	Clostridia	Lachnospirales	Lachnospiraceae	Eubacterium_I	Eubacterium_I ramulus_A
Eubacterium_I ramulus GENOME096402	0.0029414	0.000708938	4.14903	3.46855	CHB	0.00493628	0.0153976	Firmicutes_A	Clostridia	Lachnospirales	Lachnospiraceae	Eubacterium_I	Eubacterium_I ramulus
Faecalicatena gnavus GENOME096210	0.0166565	0.000990086	16.8233	4.22158	CHB	5.43069e-05	0.000349924	Firmicutes_A	Clostridia	Lachnospirales	Lachnospiraceae	Faecalicatena	Faecalicatena gnavus
Faecalicatena sp900066545 GENOME001757	0.00259133	0.000574485	4.51071	3.41352	CHB	1.57655e-08	1.21303e-06	Firmicutes_A	Clostridia	Lachnospirales	Lachnospiraceae	Faecalicatena	Faecalicatena sp900066545
Fusicatenibacter saccharivorans GENOME001587	0.0158488	0.00639499	2.47832	4.2	CHB	0.00194659	0.00700889	Firmicutes_A	Clostridia	Lachnospirales	Lachnospiraceae	Fusicatenibacter	Fusicatenibacter saccharivorans
Fusicatenibacter GENOME239428	0.00268012	0.000943407	2.8409	3.42815	CHB	0.00170733	0.0063097	Firmicutes_A	Clostridia	Lachnospirales	Lachnospiraceae	Fusicatenibacter	Fusicatenibacter_unknown
Holdemanella biformis GENOME103864	0.00607029	0.0010495	5.78398	3.78321	CHB	0.0134189	0.0364993	Firmicutes	Bacilli	Erysipelotrichales	Erysipelotrichaceae	Holdemanella	Holdemanella biformis
Holdemanella sp002299315 GENOME001602	0.00718436	0.000525247	13.6781	3.85639	CHB	0.012734	0.0349157	Firmicutes	Bacilli	Erysipelotrichales	Erysipelotrichaceae	Holdemanella	Holdemanella sp002299315
Lachnospiraceae GENOME000818	0.00139007	0.0006576	2.11385	3.14304	CHB	3.17749e-07	7.07327e-06	Firmicutes_A	Clostridia	Lachnospirales	Lachnospiraceae	Lachnospiraceae_unknown	Lachnospiraceae_unknown
Ruminococcus_A sp003011855 GENOME239737	0.0058112	0.000607782	9.56134	3.76427	CHB	5.44927e-06	5.84279e-05	Firmicutes_A	Clostridia	Lachnospirales	Lachnospiraceae	Ruminococcus_A	Ruminococcus_A sp003011855
Streptococcus parasanguinis_B GENOME001139	0.00109727	0.000121347	9.04237	3.04031	CHB	0.00493628	0.0153976	Firmicutes	Bacilli	Lactobacillales	Streptococcaceae	Streptococcus	Streptococcus parasanguinis_B
Streptococcus pasteurianus GENOME001519	0.00342953	3.9963e-05	85.8176	3.53523	CHB	4.59763e-07	9.27797e-06	Firmicutes	Bacilli	Lactobacillales	Streptococcaceae	Streptococcus	Streptococcus pasteurianus
Streptococcus salivarius GENOME000571	0.00479582	0.00152361	3.14767	3.68086	CHB	0.00493628	0.0153976	Firmicutes	Bacilli	Lactobacillales	Streptococcaceae	Streptococcus	Streptococcus salivarius
Streptococcus sp001556435 GENOME148088	0.00159456	0.000507322	3.14309	3.20264	CHB	0.00343982	0.0111536	Firmicutes	Bacilli	Lactobacillales	Streptococcaceae	Streptococcus	Streptococcus sp001556435
Streptococcus vestibularis GENOME017828	0.00108145	0.000355406	3.04286	3.03401	CHB	0.00170733	0.0063097	Firmicutes	Bacilli	Lactobacillales	Streptococcaceae	Streptococcus	Streptococcus vestibularis
Tyzzerella nexilis GENOME000718	0.00162445	0.00035016	4.63916	3.21071	CHB	9.13303e-05	0.000530879	Firmicutes_A	Clostridia	Lachnospirales	Lachnospiraceae	Tyzzerella	Tyzzerella nexilis
Tyzzerella sp000411335 GENOME096375	0.00137148	7.06013e-05	19.4257	3.13719	CHB	0.000243533	0.00121004	Firmicutes_A	Clostridia	Lachnospirales	Lachnospiraceae	Tyzzerella	Tyzzerella sp000411335
CAG-180 sp000432435 GENOME266586	0.00474651	0.00959375	2.02122	3.98199	HC	0.0182368	0.0472805	Firmicutes_A	Clostridia	Oscillospirales	Acutalibacteraceae	CAG-180	CAG-180 sp000432435
Acetatifactor sp900066365 GENOME000166	0.000889983	0.00201994	2.26964	3.30534	HC	0.00130664	0.00506481	Firmicutes_A	Clostridia	Lachnospirales	Lachnospiraceae	Acetatifactor	Acetatifactor sp900066365
Acetatifactor sp900066565 GENOME001297	0.000587919	0.00337254	5.7364	3.52796	HC	0.00781623	0.0229097	Firmicutes_A	Clostridia	Lachnospirales	Lachnospiraceae	Acetatifactor	Acetatifactor sp900066565
Agathobacter faecis GENOME239728	0.00146324	0.0132394	9.04801	4.12187	HC	0.00922801	0.0262711	Firmicutes_A	Clostridia	Lachnospirales	Lachnospiraceae	Agathobacter	Agathobacter faecis
Alistipes onderdonkii GENOME000285	0.000272433	0.00258412	9.48531	3.41231	HC	5.43771e-05	0.000349924	Bacteroidota	Bacteroidia	Bacteroidales	Rikenellaceae	Alistipes	Alistipes onderdonkii
Alistipes putredinis GENOME095971	0.00235632	0.00941019	3.9936	3.9736	HC	0.000648947	0.00275311	Bacteroidota	Bacteroidia	Bacteroidales	Rikenellaceae	Alistipes	Alistipes putredinis
Alistipes shahii GENOME000008	0.000126586	0.00250573	19.7946	3.39893	HC	1.97129e-09	2.93038e-07	Bacteroidota	Bacteroidia	Bacteroidales	Rikenellaceae	Alistipes	Alistipes shahii
Bacteroides caccae GENOME147854	0.000593207	0.00265979	4.48374	3.42485	HC	0.000117551	0.000650631	Bacteroidota	Bacteroidia	Bacteroidales	Bacteroidaceae	Bacteroides	Bacteroides caccae
Bacteroides cellulosilyticus GENOME143232	5.96766e-05	0.0015245	25.546	3.18313	HC	8.35495e-07	1.40943e-05	Bacteroidota	Bacteroidia	Bacteroidales	Bacteroidaceae	Bacteroides	Bacteroides cellulosilyticus
Bacteroides clarus GENOME000554	9.08074e-05	0.00305421	33.6339	3.4849	HC	2.88392e-05	0.00020834	Bacteroidota	Bacteroidia	Bacteroidales	Bacteroidaceae	Bacteroides	Bacteroides clarus
Bacteroides finegoldii GENOME000122	0.000123739	0.0043954	35.5216	3.643	HC	8.35495e-07	1.40943e-05	Bacteroidota	Bacteroidia	Bacteroidales	Bacteroidaceae	Bacteroides	Bacteroides finegoldii
Bacteroides ovatus GENOME096203	0.000774281	0.0041761	5.39352	3.62077	HC	9.07625e-06	8.59444e-05	Bacteroidota	Bacteroidia	Bacteroidales	Bacteroidaceae	Bacteroides	Bacteroides ovatus
Bacteroides sp002491635 GENOME000231	0.000226657	0.00103323	4.55859	3.0142	HC	0.000484196	0.00215803	Bacteroidota	Bacteroidia	Bacteroidales	Bacteroidaceae	Bacteroides	Bacteroides sp002491635
Bacteroides stercoris GENOME239662	0.000933004	0.0116445	12.4807	4.06612	HC	1.34832e-05	0.000116413	Bacteroidota	Bacteroidia	Bacteroidales	Bacteroidaceae	Bacteroides	Bacteroides stercoris
Bacteroides thetaiotaomicron GENOME001120	0.000459311	0.00240521	5.23657	3.38115	HC	0.00012773	0.000695646	Bacteroidota	Bacteroidia	Bacteroidales	Bacteroidaceae	Bacteroides	Bacteroides thetaiotaomicron
Bacteroides uniformis GENOME096083	0.00310456	0.0152155	4.901	4.18228	HC	0.000697423	0.00291716	Bacteroidota	Bacteroidia	Bacteroidales	Bacteroidaceae	Bacteroides	Bacteroides uniformis
Bacteroides xylanisolvens GENOME096080	0.000429591	0.0032771	7.62841	3.51549	HC	2.58777e-06	3.4e-05	Bacteroidota	Bacteroidia	Bacteroidales	Bacteroidaceae	Bacteroides	Bacteroides xylanisolvens
Bacteroides_A coprocola GENOME095979	0.000235405	0.010989	46.6812	4.04096	HC	5.85427e-07	1.11384e-05	Bacteroidota	Bacteroidia	Bacteroidales	Bacteroidaceae	Bacteroides_A	Bacteroides_A coprocola
Bacteroides_A coprophilus GENOME001778	0.000405807	0.00445342	10.9742	3.64869	HC	3.46592e-05	0.000243617	Bacteroidota	Bacteroidia	Bacteroidales	Bacteroidaceae	Bacteroides_A	Bacteroides_A coprophilus
Bacteroides_A plebeius_A GENOME239725	0.000819979	0.0272276	33.2052	4.43501	HC	5.93061e-05	0.000372385	Bacteroidota	Bacteroidia	Bacteroidales	Bacteroidaceae	Bacteroides_A	Bacteroides_A plebeius_A
Bacteroides_A plebeius GENOME096174	0.000294642	0.00767377	26.0444	3.88501	HC	5.44927e-06	5.84279e-05	Bacteroidota	Bacteroidia	Bacteroidales	Bacteroidaceae	Bacteroides_A	Bacteroides_A plebeius
Bacteroides_B dorei GENOME143505	0.00300857	0.0172247	5.72521	4.23615	HC	0.00251753	0.0086336	Bacteroidota	Bacteroidia	Bacteroidales	Bacteroidaceae	Bacteroides_B	Bacteroides_B dorei
Bacteroides_B massiliensis GENOME001488	0.000421281	0.00365861	8.68448	3.56332	HC	5.43069e-05	0.000349924	Bacteroidota	Bacteroidia	Bacteroidales	Bacteroidaceae	Bacteroides_B	Bacteroides_B massiliensis
Bacteroides_B sartorii GENOME102353	0.000528762	0.00274199	5.18569	3.43807	HC	0.00365692	0.0117774	Bacteroidota	Bacteroidia	Bacteroidales	Bacteroidaceae	Bacteroides_B	Bacteroides_B sartorii
Bacteroides GENOME253287	0.000202989	0.0011265	5.54956	3.05173	HC	0.00114007	0.00452982	Bacteroidota	Bacteroidia	Bacteroidales	Bacteroidaceae	Bacteroides	Bacteroides_unknown
Barnesiella intestinihominis GENOME000682	0.000130765	0.0011343	8.6743	3.05473	HC	2.58777e-06	3.4e-05	Bacteroidota	Bacteroidia	Bacteroidales	Barnesiellaceae	Barnesiella	Barnesiella intestinihominis
Bilophila wadsworthia GENOME096166	0.000198772	0.00224704	11.3046	3.35161	HC	3.17749e-07	7.07327e-06	Desulfobacterota_A	Desulfovibrionia	Desulfovibrionales	Desulfovibrionaceae	Bilophila	Bilophila wadsworthia
CAG-103 GENOME084706	0.000204179	0.00222395	10.8922	3.34713	HC	9.94008e-05	0.000563267	Firmicutes_A	Clostridia	Oscillospirales	Oscillospiraceae	CAG-103	CAG-103_unknown
CAG-110 sp003525905 GENOME125250	0.000277766	0.00132894	4.78437	3.1235	HC	2.17884e-05	0.000167368	Firmicutes_A	Clostridia	Oscillospirales	Oscillospiraceae	CAG-110	CAG-110 sp003525905
CAG-177 sp003514385 GENOME025676	0.000376224	0.00185517	4.93103	3.26838	HC	0.000926065	0.00373565	Firmicutes_A	Clostridia	Oscillospirales	Acutalibacteraceae	CAG-177	CAG-177 sp003514385
CAG-279 sp000437795 GENOME148897	4.01803e-05	0.00277357	69.0282	3.44304	HC	5.01697e-08	1.99127e-06	Bacteroidota	Bacteroidia	Bacteroidales	Muribaculaceae	CAG-279	CAG-279 sp000437795
CAG-83 sp000431575 GENOME180274	0.0004646	0.00294416	6.33697	3.46896	HC	4.71093e-10	1.40123e-07	Firmicutes_A	Clostridia	Oscillospirales	Oscillospiraceae	CAG-83	CAG-83 sp000431575
CAG-83 GENOME255646	0.000195633	0.00101359	5.18106	3.00586	HC	0.0134189	0.0364993	Firmicutes_A	Clostridia	Oscillospirales	Oscillospiraceae	CAG-83	CAG-83_unknown
Clostridium_M sp000431375 GENOME001471	0.00143437	0.00421282	2.93705	3.62457	HC	0.00149491	0.00564743	Firmicutes_A	Clostridia	Lachnospirales	Lachnospiraceae	Clostridium_M	Clostridium_M sp000431375
Clostridium_Q sp003024715 GENOME143157	0.00237593	0.00501169	2.10936	3.69998	HC	0.000521347	0.00229354	Firmicutes_A	Clostridia	Lachnospirales	Lachnospiraceae	Clostridium_Q	Clostridium_Q sp003024715
Dialister sp000434475 GENOME025761	0.000404651	0.00213746	5.28224	3.3299	HC	0.00235555	0.00820748	Firmicutes_C	Negativicutes	Veillonellales	Dialisteraceae	Dialister	Dialister sp000434475
ER4 sp000765235 GENOME239684	0.00103279	0.00548781	5.31359	3.7394	HC	4.97003e-05	0.000330408	Firmicutes_A	Clostridia	Oscillospirales	Oscillospiraceae	ER4	ER4 sp000765235
Faecalibacterium prausnitzii_F GENOME095021	0.000600433	0.00256097	4.2652	3.4084	HC	0.00343982	0.0111536	Firmicutes_A	Clostridia	Oscillospirales	Ruminococcaceae	Faecalibacterium	Faecalibacterium prausnitzii_F
Faecalibacterium prausnitzii_G GENOME147678	0.00738508	0.0321703	4.35612	4.50746	HC	2.47187e-07	5.76333e-06	Firmicutes_A	Clostridia	Oscillospirales	Ruminococcaceae	Faecalibacterium	Faecalibacterium prausnitzii_G
Faecalibacterium prausnitzii_I GENOME140078	0.0016841	0.00473078	2.80908	3.67493	HC	0.000804391	0.0033237	Firmicutes_A	Clostridia	Oscillospirales	Ruminococcaceae	Faecalibacterium	Faecalibacterium prausnitzii_I
Faecalibacterium prausnitzii_J GENOME155439	0.00266595	0.00542022	2.03313	3.73402	HC	0.00285585	0.00960017	Firmicutes_A	Clostridia	Oscillospirales	Ruminococcaceae	Faecalibacterium	Faecalibacterium prausnitzii_J
Faecalibacterium prausnitzii_K GENOME095967	0.0065749	0.0184544	2.80679	4.2661	HC	0.00130664	0.00506481	Firmicutes_A	Clostridia	Oscillospirales	Ruminococcaceae	Faecalibacterium	Faecalibacterium prausnitzii_K
Faecalibacterium GENOME123416	0.00100341	0.00224459	2.23696	3.35114	HC	0.000603558	0.00258908	Firmicutes_A	Clostridia	Oscillospirales	Ruminococcaceae	Faecalibacterium	Faecalibacterium_unknown
Faecalibacterium GENOME268227	0.00130919	0.00344345	2.63021	3.53699	HC	0.000603558	0.00258908	Firmicutes_A	Clostridia	Oscillospirales	Ruminococcaceae	Faecalibacterium	Faecalibacterium_unknown
Megasphaera sp000417505 GENOME141145	0.000278329	0.00355678	12.779	3.55106	HC	0.00330251	0.0107967	Firmicutes_C	Negativicutes	Veillonellales	Megasphaeraceae	Megasphaera	Megasphaera sp000417505
Odoribacter splanchnicus GENOME001635	0.000151452	0.00125713	8.30049	3.09938	HC	2.07753e-06	2.8615e-05	Bacteroidota	Bacteroidia	Bacteroidales	Marinifilaceae	Odoribacter	Odoribacter splanchnicus
Oscillibacter sp001916835 GENOME124777	0.000245905	0.00144232	5.86535	3.15906	HC	2.45735e-08	1.57191e-06	Firmicutes_A	Clostridia	Oscillospirales	Oscillospiraceae	Oscillibacter	Oscillibacter sp001916835
Parabacteroides distasonis GENOME143131	0.000352958	0.00373286	10.5759	3.57204	HC	3.57667e-06	4.239e-05	Bacteroidota	Bacteroidia	Bacteroidales	Tannerellaceae	Parabacteroides	Parabacteroides distasonis
Parabacteroides merdae GENOME000192	0.000498739	0.003418	6.85328	3.53377	HC	2.88475e-06	3.66545e-05	Bacteroidota	Bacteroidia	Bacteroidales	Tannerellaceae	Parabacteroides	Parabacteroides merdae
Paraprevotella clara GENOME147612	0.000112077	0.00166193	14.8284	3.22061	HC	1.18307e-06	1.85987e-05	Bacteroidota	Bacteroidia	Bacteroidales	Bacteroidaceae	Paraprevotella	Paraprevotella clara
Paraprevotella xylaniphila GENOME096191	8.31013e-05	0.00107675	12.9571	3.03211	HC	6.59704e-07	1.21767e-05	Bacteroidota	Bacteroidia	Bacteroidales	Bacteroidaceae	Paraprevotella	Paraprevotella xylaniphila
Parasutterella excrementihominis GENOME095941	5.17566e-05	0.00124684	24.0905	3.09581	HC	5.97393e-07	1.12767e-05	Proteobacteria	Gammaproteobacteria	Burkholderiales	Burkholderiaceae	Parasutterella	Parasutterella excrementihominis
Parasutterella sp000980495 GENOME195667	9.2586e-05	0.00136663	14.7607	3.13565	HC	4.62177e-06	5.26105e-05	Proteobacteria	Gammaproteobacteria	Burkholderiales	Burkholderiaceae	Parasutterella	Parasutterella sp000980495
Prevotella stercorea GENOME001282	0.000325423	0.00261086	8.02298	3.41678	HC	0.00922801	0.0262711	Bacteroidota	Bacteroidia	Bacteroidales	Bacteroidaceae	Prevotella	Prevotella stercorea
Prevotellamassilia sp000437675 GENOME217236	1.06899e-05	0.00400118	374.295	3.60219	HC	2.13965e-05	0.000167368	Bacteroidota	Bacteroidia	Bacteroidales	Bacteroidaceae	Prevotellamassilia	Prevotellamassilia sp000437675
Prevotellamassilia GENOME181333	5.47268e-05	0.00167444	30.5964	3.22387	HC	0.000377561	0.0017585	Bacteroidota	Bacteroidia	Bacteroidales	Bacteroidaceae	Prevotellamassilia	Prevotellamassilia_unknown
Prevotellamassilia GENOME267425	1.97839e-06	0.00195702	989.2	3.2916	HC	5.25901e-07	1.03461e-05	Bacteroidota	Bacteroidia	Bacteroidales	Bacteroidaceae	Prevotellamassilia	Prevotellamassilia_unknown
RC9 sp000433355 GENOME018576	7.01894e-06	0.00104259	148.54	3.01811	HC	1.5405e-07	4.165e-06	Bacteroidota	Bacteroidia	Bacteroidales	UBA932	RC9	RC9 sp000433355
Roseburia hominis GENOME145985	0.00090508	0.00213763	2.36181	3.32993	HC	0.00251753	0.0086336	Firmicutes_A	Clostridia	Lachnospirales	Lachnospiraceae	Roseburia	Roseburia hominis
Roseburia intestinalis GENOME000295	0.000639449	0.00629975	9.85184	3.79932	HC	0.0120796	0.0332749	Firmicutes_A	Clostridia	Lachnospirales	Lachnospiraceae	Roseburia	Roseburia intestinalis
Roseburia inulinivorans GENOME001770	0.00416451	0.00958182	2.30083	3.98145	HC	0.00139791	0.00534033	Firmicutes_A	Clostridia	Lachnospirales	Lachnospiraceae	Roseburia	Roseburia inulinivorans
UBA9502 GENOME001105	0.000522823	0.00112709	2.15577	3.05196	HC	0.0134189	0.0364993	Firmicutes_A	Clostridia	Lachnospirales	Lachnospiraceae	UBA9502	UBA9502_unknown
