# Supplementary material for: Metagenome-based characterization of the gut bacteriome, mycobiome, and virome in patients with chronic hepatitis B-related liver fibrosis
Source: Front Microbiol. 2024 Oct 25;15:1449090. doi: 10.3389/fmicb.2024.1449090 (PMC11543496; doi:10.3389/fmicb.2024.1449090)
Supplement: Supplementary file 4 [file Table_4.XLSX]

## Sheet: Table S4
Table S4| Comparison of the gut mycobiome of CHB-LF patients and healthy controls at the genus level.
Genus name	Avg. abundance in patients	Avg. abundance in controls	Fold change	LEFSE-LDA	Enriched in	pvalue	qvalue
Aspergillus	0.0172008	0.100143	5.82195	5.00062	HC	0.0191202	0.0478005
Hortaea	0.0322664	0.0652224	2.02137	4.8144	HC	0.014885	0.0439881
Cladophialophora	0.0173342	0.0279142	1.61035	4.44582	HC	0.0120796	0.0431416
Yarrowia	0.0256911	0.0142155	1.80726	4.40978	CHB	0.00881939	0.0412484
Debaryomyces	0.00741416	0.00240136	3.08748	3.87006	CHB	0.00989962	0.0412484
Blastomyces	0.00310225	0.00043144	7.19046	3.49168	CHB	3.99492e-05	0.0009975
Stachybotrys	0.00127829	0.000237372	5.38518	3.10663	CHB	0.000691661	0.00864576
Phialophora	0.0019613	0.0244946	12.4889	4.38907	HC	0.00768701	0.0412484
Emergomyces	0.00176413	0.00721351	4.08898	3.85815	HC	0.00500541	0.0412484
