# Supplementary material for: Metagenome-based characterization of the gut bacteriome, mycobiome, and virome in patients with chronic hepatitis B-related liver fibrosis
Source: Front Microbiol. 2024 Oct 25;15:1449090. doi: 10.3389/fmicb.2024.1449090 (PMC11543496; doi:10.3389/fmicb.2024.1449090)
Supplement: Supplementary file 5 [file Table_5.XLSX]

## Sheet: Table S5
Table S5| Comparison of the gut mycobiome of CHB-LF patients and healthy controls at the species level.
Species name	Avg. abundance in patients	Avg. abundance in controls	Fold change	LEFSE-LDA	Enriched in	pvalue	qvalue
Malassezia yamatoensis GCA_001264885	0.0194306	0.00692442	2.8061	4.28849	CHB	0.00485191	0.029738
Debaryomyces fabryi GCA_003708665	0.00741416	0.00240136	3.08748	3.87006	CHB	0.00989962	0.0499931
Mucor circinelloides GCA_010203745	0.0136444	0.00221776	6.15236	4.13496	CHB	3.01809e-05	0.0013433
Candida parapsilosis GCA_000182765	0.00679004	0.00221695	3.06279	3.83187	CHB	0.0124286	0.0464923
Sporothrix schenckii GCA_000961545	0.00376269	0.000861663	4.36677	3.5755	CHB	0.0115398	0.0464923
Candida sp. LDI48194 GCA_001005365	0.00527248	0.000806434	6.53801	3.72201	CHB	0.0079022	0.0420064
Malassezia sympodialis GCA_900149155	0.00388746	0.00045189	8.60265	3.58967	CHB	0.000323678	0.00467021
Blastomyces percursus GCA_003206225	0.00310225	0.00043144	7.19046	3.49168	CHB	3.99492e-05	0.0013433
Malassezia japonica GCA_001600795	0.00551561	0.00027117	20.34	3.74159	CHB	0.0073794	0.0414066
Mucor irregularis GCA_000587855	0.000875564	0.0403221	46.0528	4.60554	HC	2.78808e-05	0.0013433
Phialophora verrucosa GCA_002099365	0.00169391	0.0229595	13.5541	4.36096	HC	0.00453307	0.029738
Hortaea werneckii GCA_002127715	0.00240418	0.0181656	7.55582	4.25925	HC	0.000172009	0.00291868
Emergomyces orientalis GCA_002110485	0.00176413	0.00721351	4.08898	3.85815	HC	0.00500541	0.029738
Aspergillus fumigatus GCA_003069565	0.000665811	0.00556121	8.35253	3.74517	HC	0.0120433	0.0464923
Hortaea werneckii GCA_003704575	0.00060999	0.00472169	7.74059	3.6741	HC	0.00361978	0.0261141
Cladophialophora carrionii GCA_000365165	0.000219424	0.00460117	20.9693	3.66287	HC	0.000173387	0.00291868
