# Supplementary material for: Metagenome-based characterization of the gut bacteriome, mycobiome, and virome in patients with chronic hepatitis B-related liver fibrosis
Source: Front Microbiol. 2024 Oct 25;15:1449090. doi: 10.3389/fmicb.2024.1449090 (PMC11543496; doi:10.3389/fmicb.2024.1449090)
Supplement: Supplementary file 6 [file Table_6.XLSX]

## Sheet: Table S6
Table S6| Comparison of the gut virome of CHB-LF patients and healthy controls at the family level.
Family name	Avg. abundance in patients	Avg. abundance in controls	Fold change	LEFSE-LDA	Enriched in	pvalue	qvalue
Siphoviridae	0.486709	0.35209	1.38234	4.79433	CHB	3.59733e-07	4.68e-06
Salasmaviridae	0.00138358	0.000707954	1.95434	2.57169	CHB	4.15532e-05	0.000256967
Quimbyviridae	0.00671236	0.028391	4.22967	4.07971	HC	5.93061e-05	0.000256967
Autographiviridae	0.00212969	0.00605814	2.84461	3.34943	HC	0.0129341	0.0280238
