# Supplementary material for: Metagenome-based characterization of the gut bacteriome, mycobiome, and virome in patients with chronic hepatitis B-related liver fibrosis
Source: Front Microbiol. 2024 Oct 25;15:1449090. doi: 10.3389/fmicb.2024.1449090 (PMC11543496; doi:10.3389/fmicb.2024.1449090)
Supplement: Supplementary file 7 [file Table_7.XLSX]

## Sheet: Table S7
Table S7| Comparison of the gut mycobiome of CHB-LF patients and healthy controls at the species level.
Virus ID	Length (bp)	Checkv result	Taxonomy assignment (family)	Host prediction	Avg. abundance in patients	Avg. abundance in controls	Fold change	LEFSE-LDA	Enriched in	pvalue	qvalue
v10f0	68378	Medium-quality	unclassified	Bacteroides	0.00467148	0.196417	42.046	3.29318	HC	9.78639e-06	0.000149165
v10ec	82153	Complete	unclassified	Bacteroides	0.00926276	0.198533	21.4334	3.29783	HC	0.000230711	0.00153016
v10cc	84123	Medium-quality	unclassified	Bacteroides	0.0093485	0.348554	37.2845	3.54227	HC	6.07905e-05	0.000550618
v08e6	6516	Low-quality	unclassified	multiple_genera	0.01017	0.202896	19.9505	3.30727	HC	4.97395e-08	5.33683e-06
v01a2	36063	Low-quality	unclassified	multiple_genera	0.0138887	0.229205	16.503	3.36022	HC	1.35636e-06	3.65095e-05
v10c7	154471	Medium-quality	unclassified	Bacteroides	0.014131	0.598777	42.3734	3.77726	HC	3.92997e-05	0.000401002
v1097	278643	Medium-quality	Siphoviridae	Parabacteroides	0.0162602	0.207839	12.7821	3.31773	HC	4.10146e-06	7.72337e-05
v10d6	152577	Medium-quality	Siphoviridae	Bacteroides	0.0196211	0.898683	45.8018	3.95361	HC	9.46002e-05	0.000770119
v10cf	81991	Complete	Siphoviridae	multiple_genera	0.023764	0.175672	7.39238	3.2447	HC	0.000306809	0.00188516
v10e4	147221	Medium-quality	Myoviridae	Roseburia	0.0238499	0.339486	14.2342	3.53082	HC	0.00388615	0.0138659
v10aa	155662	Medium-quality	Myoviridae	Roseburia	0.025045	0.355227	14.1836	3.55051	HC	0.00244901	0.00980909
v0b61	166238	Medium-quality	unclassified	Bacteroides	0.0251211	0.176898	7.04182	3.24772	HC	2.41272e-05	0.000277273
v10d4	188157	Medium-quality	unclassified	multiple_genera	0.0258422	0.468622	18.134	3.67082	HC	1.09663e-06	3.22143e-05
v0c21	80105	High-quality	unclassified	multiple_genera	0.0259667	0.320236	12.3326	3.50547	HC	0.000225182	0.00150232
v0e0f	100375	Complete	Podoviridae_crAss-like	unknown	0.0279241	0.911563	32.6443	3.95979	HC	0.0165576	0.0445023
v1114	79687	Medium-quality	unclassified	Bacteroides	0.0287505	0.166247	5.78242	3.22075	HC	0.00145931	0.00655529
v10d5	130129	Complete	Siphoviridae	Roseburia	0.0294926	0.171099	5.80143	3.23325	HC	0.0146452	0.0404431
v10c9	228980	Medium-quality	Quimbyviridae	Bacteroides	0.0329832	1.1695	35.4575	4.068	HC	0.000152031	0.00110948
v10db	213919	Medium-quality	unclassified	Bacteroides	0.0397248	1.4441	36.3526	4.1596	HC	2.50711e-05	0.000284425
v0b87	223138	Medium-quality	Siphoviridae	multiple_genera	0.0433427	0.268634	6.19789	3.42916	HC	3.04445e-05	0.000332777
v0b80	165854	Complete	unclassified	Bacteroides	0.0456631	0.307859	6.74196	3.48835	HC	5.76313e-06	9.84e-05
v0f4f	107334	High-quality	unclassified	multiple_genera	0.0516512	0.750129	14.523	3.87514	HC	2.80394e-07	1.31542e-05
v1130	81329	High-quality	Siphoviridae	Faecalibacterium	0.0556024	0.211944	3.81177	3.32622	HC	0.00149491	0.00664895
v0bca	160319	High-quality	Siphoviridae	multiple_genera	0.0558019	0.163863	2.93652	3.21448	HC	0.000239738	0.00156698
v0e12	41680	Medium-quality	Myoviridae	Phascolarctobacterium	0.0581891	0.180197	3.09675	3.25575	HC	0.00698396	0.0218734
v109a	89309	High-quality	unclassified	multiple_genera	0.0605394	0.356419	5.88739	3.55196	HC	0.00365692	0.0132365
v0c25	162188	Complete	Siphoviridae	Alistipes	0.0648688	0.381351	5.8788	3.58132	HC	3.99545e-05	0.000406306
v0af3	104262	Medium-quality	unclassified	multiple_genera	0.0669711	0.486336	7.26188	3.68694	HC	0.000147533	0.00108721
v10e6	131995	Medium-quality	unclassified	Alistipes	0.0676299	0.289277	4.27735	3.46131	HC	0.00349784	0.0128463
v0a90	150319	Medium-quality	unclassified	Alistipes	0.0698632	0.308757	4.41945	3.48962	HC	0.000557338	0.00300669
v0b1e	89958	High-quality	unclassified	unknown	0.0811806	0.724032	8.91878	3.85976	HC	1.57655e-08	3.239e-06
v1115	98344	Medium-quality	Myoviridae	Faecalibacterium	0.09031	0.336024	3.72079	3.52637	HC	1.9153e-07	1.03623e-05
v0b4c	141315	Medium-quality	unclassified	Alistipes	0.0905439	0.429306	4.74141	3.63277	HC	3.97808e-06	7.72337e-05
v10ac	474042	Complete	Siphoviridae	multiple_genera	0.0938313	1.25027	13.3246	4.097	HC	0.00194659	0.00817421
v0aa1	64434	Medium-quality	unclassified	Faecalibacterium	0.0962772	0.25467	2.64518	3.40598	HC	1.22252e-05	0.000173025
v0bd2	59061	Medium-quality	Myoviridae	multiple_genera	0.0963074	0.236897	2.4598	3.37456	HC	0.000521347	0.00285349
v0ac7	7761	Medium-quality	unclassified	multiple_genera	0.0993899	0.201278	2.02513	3.3038	HC	0.00659789	0.0210442
v0a57	55385	Complete	Siphoviridae	unknown	0.105618	0.221485	2.09703	3.34534	HC	0.000163341	0.00117679
v10c3	302208	Medium-quality	Myoviridae	multiple_genera	0.105927	0.30031	2.83506	3.47757	HC	0.00365692	0.0132365
v112f	114077	Complete	Myoviridae	Faecalibacterium	0.10903	0.458557	4.20577	3.66139	HC	0.000484196	0.00270933
v0c32	225042	Complete	Siphoviridae	Alistipes	0.110545	0.562545	5.08882	3.75016	HC	0.000402889	0.00235978
v0a2c	118978	Complete	Myoviridae	Faecalibacterium	0.113787	0.230608	2.02666	3.36287	HC	0.00156337	0.00689904
v0a87	204799	Medium-quality	unclassified	multiple_genera	0.126112	0.793848	6.2948	3.89974	HC	9.13303e-05	0.000751392
v1131	84837	Medium-quality	Siphoviridae	Faecalibacterium	0.139748	0.422282	3.02173	3.6256	HC	0.002245	0.0090888
v0b86	199859	Complete	Siphoviridae	Faecalibacterium	0.152368	0.4736	3.10826	3.67541	HC	1.48556e-06	3.86201e-05
v0a8e	197198	Medium-quality	Siphoviridae	Bacteroides	0.156975	0.513029	3.26822	3.71014	HC	0.000862478	0.00425577
v0a46	82146	Medium-quality	Myoviridae	multiple_genera	0.166304	0.076874	2.16334	3.2209	CHB	6.69701e-06	0.000109482
v0be8	168025	Complete	Siphoviridae	Clostridium	0.178951	0.0416492	4.29662	3.25273	CHB	0.000117502	0.00091054
v1107	57126	Medium-quality	unclassified	Dorea	0.184174	0.0790509	2.32982	3.26523	CHB	0.0032343	0.0120951
v0c55	65434	Medium-quality	Siphoviridae	Lachnoclostridium	0.190392	0.0446187	4.2671	3.27965	CHB	1.48556e-06	3.86201e-05
v0a7a	111619	Complete	Myoviridae	multiple_genera	0.205321	0.0841422	2.44016	3.31243	CHB	0.00268192	0.0104995
v0b9d	75605	Medium-quality	Siphoviridae	Clostridiales_unclassified	0.211559	0.00890137	23.767	3.32543	CHB	0.000308189	0.0018885
v0c4f	75997	Complete	Siphoviridae	multiple_genera	0.221053	0.0729575	3.02989	3.3445	CHB	0.00106421	0.00507445
v0aaf	158896	Complete	Siphoviridae	Ruminococcus	0.224605	0.0402759	5.57667	3.35142	CHB	2.07753e-06	4.93726e-05
v0c27	223000	High-quality	Siphoviridae	multiple_genera	0.227679	0.0563546	4.04012	3.35732	CHB	1.66262e-06	4.15922e-05
v1113	84029	Complete	Myoviridae	multiple_genera	0.234269	0.0660811	3.54517	3.36971	CHB	0.000724283	0.0037289
v0b24	178509	Medium-quality	Siphoviridae	Blautia	0.236313	0.0112258	21.0509	3.37349	CHB	0.00166179	0.00717881
v112e	121171	Complete	Siphoviridae	Faecalibacterium	0.246895	0.570817	2.31198	3.7565	HC	0.00343982	0.0126538
v0a6c	73690	Medium-quality	unclassified	multiple_genera	0.248183	0.03455	7.1833	3.39477	CHB	8.55398e-09	3.21337e-06
v0aa4	85611	High-quality	unclassified	multiple_genera	0.250761	0.0561183	4.46844	3.39926	CHB	0.000648947	0.00339883
v1108	108743	Medium-quality	Siphoviridae	multiple_genera	0.271245	0.0837024	3.24059	3.43336	CHB	2.31956e-06	5.2767e-05
v0c4a	100078	Medium-quality	Siphoviridae	multiple_genera	0.275831	0.0680988	4.05046	3.44064	CHB	2.8416e-08	4.00262e-06
v0c07	116115	Medium-quality	Myoviridae	multiple_genera	0.278813	0.0299839	9.29876	3.44531	CHB	5.93061e-05	0.0005392
v0aca	149482	High-quality	unclassified	Ruminococcus	0.286517	0.125213	2.28823	3.45715	CHB	0.00268192	0.0104995
v0a29	200401	High-quality	Myoviridae	Faecalibacterium	0.288555	0.606458	2.1017	3.7828	HC	0.00555021	0.0182711
v0baf	225005	Medium-quality	Myoviridae	multiple_genera	0.29964	0.0815804	3.67294	3.4766	CHB	0.0100336	0.0296537
v1153	167730	Complete	Siphoviridae	Faecalibacterium	0.316762	1.00008	3.15721	4.00004	HC	5.85427e-07	1.93996e-05
v073c	7207	Low-quality	unclassified	multiple_genera	0.31978	0.120284	2.65853	3.50485	CHB	1.00304e-05	0.000149338
v0b8f	177005	Complete	Siphoviridae	Ruminococcus	0.321349	0.102565	3.13313	3.50698	CHB	0.0114547	0.0331584
v0c3d	240501	Complete	Quimbyviridae	Bacteroides	0.33768	1.18111	3.49771	4.07229	HC	0.00623076	0.0201007
v10da	60634	Medium-quality	unclassified	multiple_genera	0.358179	0.0999359	3.58409	3.5541	CHB	1.22252e-05	0.000173025
v0c53	148294	Complete	Siphoviridae	Fusicatenibacter	0.383698	0.140905	2.7231	3.58399	CHB	0.000648947	0.00339883
v0b90	153474	Medium-quality	Siphoviridae	Clostridiales_unclassified	0.389643	0.0199867	19.4951	3.59067	CHB	0.000329496	0.00199199
v0a89	86278	High-quality	Myoviridae	unknown	0.390478	0.0383097	10.1927	3.5916	CHB	6.61777e-08	6.49048e-06
v0c14	115022	Complete	Myoviridae	multiple_genera	0.395048	0.0677227	5.83332	3.59665	CHB	3.17749e-07	1.37902e-05
v0baa	212306	Complete	Podoviridae	multiple_genera	0.395357	0.108188	3.65436	3.59699	CHB	0.014885	0.0408839
v110c	190991	High-quality	Myoviridae	multiple_genera	0.40464	0.1497	2.703	3.60707	CHB	1.32626e-06	3.61343e-05
v0b06	210364	Complete	Siphoviridae	Ruminococcus	0.41304	0.0136145	30.3382	3.61599	CHB	1.3953e-09	7.8925e-07
v0b9a	125661	Complete	Siphoviridae	multiple_genera	0.415483	0.059531	6.97927	3.61855	CHB	1.29628e-07	9.45645e-06
v109b	103682	High-quality	unclassified	Faecalibacterium	0.458169	0.960269	2.09588	3.98239	HC	0.00207718	0.00859456
v0be3	299189	Medium-quality	Myoviridae	Klebsiella	0.476338	0.131104	3.63328	3.67792	CHB	0.0150105	0.041171
v0a69	181994	Complete	Myoviridae	multiple_genera	0.499414	0.0320971	15.5595	3.69846	CHB	0.00447681	0.0154528
v0b0c	189562	Medium-quality	Siphoviridae	Dorea	0.510303	0.0821553	6.21144	3.70783	CHB	2.39377e-05	0.000277273
v0bb5	59007	Medium-quality	unclassified	multiple_genera	0.531692	0.0992562	5.35677	3.72566	CHB	1.98197e-05	0.000243984
v0a62	169909	Medium-quality	Myoviridae	Clostridiales_unclassified	0.549042	0.0724631	7.57685	3.73961	CHB	0.000749172	0.00380492
v0be0	349641	Medium-quality	Myoviridae	multiple_genera	0.568898	0.164806	3.45192	3.75503	CHB	0.0100336	0.0296537
v0b76	148299	Medium-quality	Siphoviridae	Blautia	0.926089	0.0529824	17.4792	3.96665	CHB	3.22171e-10	3.63055e-07
v0c56	247568	Medium-quality	Siphoviridae	multiple_genera	1.09215	0.223439	4.88793	4.03828	CHB	1.34832e-05	0.0001845
v0c3b	126492	Medium-quality	unclassified	multiple_genera	1.50916	0.0880946	17.1312	4.17874	CHB	1.57655e-08	3.239e-06
v0c3f	257076	Medium-quality	Siphoviridae	multiple_genera	2.14421	0.164066	13.0692	4.33127	CHB	1.3953e-09	7.8925e-07
															0.019281
															0.0299419
															0.0174024
															0.0438535
															0.00470502
															0.0121642
															0.0984289
															0.0124902
															0.00171547
															0.00591703
															0.0152405
															0.0256188
